# Supplementary material for: E2F8 promotes hepatic steatosis through FABP3 expression in diet-induced obesity in zebrafish
Source: Nutr Metab (Lond). 2015 May 20;12:17. doi: 10.1186/s12986-015-0012-7 (PMC4456805; doi:10.1186/s12986-015-0012-7)
Supplement: Additional file 1: Table S1. — Fatty acid composition of fish foods. [file 12986_2015_12_MOESM1_ESM.xlsx]

## Sheet: Sheet1
	Saturated fatty acid			HL450	HL450-BT
		12：0	Lauric acid	0.1	0
		14：0	Myristic acid	4.1	3.5
		15：0	Pentadecylic acid	0.4	0.4
		16：0	Palmitic acid	14.4	19
		17：0	Margaric acid	0.3	0.5
		18：0	Stearic acid	2.9	8.2
		20：0	Arachidic acid	ND	ND
		22：0	Behenic acid	0.2	ND
		24：0	Lignoceric acid	ND	ND
	Total saturated fatty acid			22.4	31.6
	Unsaturated fatty acid			HL450	HL450-BF
	Monoene	14：1	Myristoleic acid	0.1	0.3
		15：1	Pentadecenoic acid	0.2	ND
		16：1	Palmitoleic acid	4.4	4.1
		17：1	Heptadecenoic acid	0.3	0.4
		18：1	Oleic acid	15.7	27.9
		20：1	Eicosenoic acid	4.1	2.7
		22：1	Erucic acid	0.6	2.4
		24：1	Nervonic acid	0.5	0
	Diene	18：2 ｎ6	Linoleic acid	9.7	8.3
		20：2 ｎ6	Eicosadienoic acid	0.3	0.1
		22：2 ｎ6	Docosadienoic acid	0	ND
	Trien	18：3 ｎ3	Linolenic acid	1.9	1.3
		18：3 ｎ6	Pinolenic acid	0.3	0.3
		20：3 ｎ6	Dihomo-gamma-linolenic acid	ND	ND
	PUFA	18：4 ｎ3	Stearidonic acid	ND	1
		20：4 ｎ6	Arachidonic acid	1.1	0.6
		20：4 ｎ3	Eicosatetraenoic acid	0.7	0.3
		22：4 ｎ6	Adrenic acid	0.1	ND
		20：5 ｎ3	Eicosapentaenoic acid	7.6	5.4
		22：5 ｎ6	Osbond acid	ND	0.2
		22：5 ｎ3	Clupanodonic acid	1.5	0.8
		22：6 ｎ3	Docosahexaenoic acid	10.8	8.9
	Total unsaturated fatty acid			59.9	65
			Others	17.7	3.4
	Total fatty acid			100	100
