# Supplementary material for: E2F8 promotes hepatic steatosis through FABP3 expression in diet-induced obesity in zebrafish
Source: Nutr Metab (Lond). 2015 May 20;12:17. doi: 10.1186/s12986-015-0012-7 (PMC4456805; doi:10.1186/s12986-015-0012-7)
Supplement: Additional file 2: Table S2. — MO sequences. [file 12986_2015_12_MOESM2_ESM.xlsx]

## Sheet: Sheet1
Target gene	Locus ID	MO name	Sequence (5' - 3')
fabp3	NM_152961	MO-fabp3	TGC CGA TAA AAG CGT CTG CCA TGT T
e2f3	NM_001080628	MO-e2f3	GAG GAA CCC CCC TTT CTC ATG ATC C
e2f8	XM_689219	MO-e2f8	GAC CTT CTG ATA ATG TAC TGG ACA T
