# Supplementary material for: E2F8 promotes hepatic steatosis through FABP3 expression in diet-induced obesity in zebrafish
Source: Nutr Metab (Lond). 2015 May 20;12:17. doi: 10.1186/s12986-015-0012-7 (PMC4456805; doi:10.1186/s12986-015-0012-7)
Supplement: Additional file 3: Table S3. — Primer sequences for qPCR. [file 12986_2015_12_MOESM3_ESM.xlsx]

## Sheet: Sheet1
ZF Symbol	ZF gene name	ZF LOCUS	Forward primer	Reverse primer
e2f3	E2F transcription factor 3	NM_001080628	CAACTCTAATGCCAGCGTCA	TTGGAGAATGGAGGACAAGG
e2f7	E2F transcription factor 7	NM_001045147	CTGTGACACCAAAGGAAGCA	TGCTGATTGGTTGACGAGAG
e2f8	E2F transcription factor 8	XM_689219	TCTTCGTGAAACCCATGTCA	GACCGCCTTTAGGTGTGGTA
fabp1a	fatty acid binding protein 1a, liver	NM_001044712	AGGGGATTGAGTCTGTGACG	ATGCGTCTGCTGATCCTCTT
fabp1b	fatty acid binding protein 1b, liver	NM_001024651	TAAGCTGAAGGTGGTGCTGA	GAGCGTCAGAGTGTTGACCA
fabp3	fatty acid binding protein 3, muscle and heart	NM_152961	TCAGCTCAAACATGGCAGAC	CAAAGCCAACACCAATTCCT
fabp7b	fatty acid binding protein 7, brain, b	NM_214807	CACTGCAAATCCACTGTGCT	GTCCCCAAAGGTGAGTTTCA
18s rRNA	18s ribosomal RNA	BX296557	TCGCTAGTTGGCATCGTTTATG	CGGAGGTTCGAAGACGATCA
HS Symbol	HS gene name	HS LOCUS	Forward primer	Reverse primer
E2F3	E2F transcription factor 3	NM_001949	CACTTCCACCACCTCCTGTT	TGACCGCTTTCTCCTAGCTC
E2F8	E2F transcription factor 8	NM_024680	CCACCACAGCAAATATCGTG	CTTTGGCCTCAGGTAATCCA
FABP1	fatty acid binding protein 1, liver	NM_001443	AAATCGTGCAGAATGGGAAG	TCTCCCCTGTCATTGTCTCC
FABP3	fatty acid binding protein 3, muscle and heart	NM_004102	TCAGCCTAGCCCAGCATCAC	TCTTGCTGTCCACTAGCTTCCA
FABP4	fatty acid binding protein 4, adipocyte	NM_001442	TGGTGGTGGAATGCGTCAT	GGTCAACGTCCCTTGGCTTA
FABP7	fatty acid binding protein 7, brain	NM_001446	ACAGAAATGGGATGGCAAAG	ACAGCAACCACATCACCAAA
ACTB	actin, beta	NM_001101	TGTGCTATCCCTGTACGCCTC	GTAGATGGGCACAGTGTGGGTGA
