# Supplementary material for: E2F8 promotes hepatic steatosis through FABP3 expression in diet-induced obesity in zebrafish
Source: Nutr Metab (Lond). 2015 May 20;12:17. doi: 10.1186/s12986-015-0012-7 (PMC4456805; doi:10.1186/s12986-015-0012-7)
Supplement: Additional file 4: Table S4. — Protein list altered in DIO-zebrafish. [file 12986_2015_12_MOESM4_ESM.xlsx]

## Sheet: Sheet1
Spot number	Protein name	ZF Gene ID	Human Gene ID	~MW ×10-3	~pI	Fold change	DNA microarray
1	pyruvate kinase, liver and RBC	114551	5313	59	5.9	0.896487	1.17589
8	pyruvate kinase, liver and RBC	114551	5313	59	5.9	0.697911	1.17589
9	4-hydroxyphenylpyruvate dioxygenase	394142	-	45	6.4	1.29685	-
2	L-lactate dehydrogenase B-A chain	30497	-	36	6.4	0.634687	-
10	glyoxylate reductase/hydroxypyruvate reductase b	402985	-	37	6.8	0.996516	-
6	adenosylhomocysteinase	387530	191	48	6.4	0.491277	0.660797	P < 0.1
5	hemoglobin subunit alpha	30507	3050	16	9	0.209312	0.522562	P < 0.1
4	beta-globin	30216	3046	12	9.2	0.333153	0.889024
7	aldehyde dehydrogenase 1 family, member L1	100526683	10840	100	5.9	0.426525	-
19	4-hydroxyphenylpyruvate dioxygenase	394142	-	45	6.4	0	-
39	beta-enolase	378963	2027	47	6.3	0	1.04306
3	fumarylacetoacetase-like, partial	100538287	-	28	8.9	0.302217	-
27	aldehyde dehydrogenase 1 family, member L1	100526683	10840	100	5.9	0	-
12	out at first protein homolog	571744	220323	31	7.8	1.59811	s
33	fructose-bisphosphate aldolase B	321664	229	39	9.3	0.475598	0.976316
40	alpha globin-like	497162	3050	16	9.4	0.255932	-
15	heat shock protein 5	378848	3309	72	4.9	2.1886	1.79106
16	calumenin-A precursor	415241	813	37	4.3	2.64052	1.34289
11	endoplasmin (heat shock protein 90 kDa beta member 1)	386590	7184	91	4.6	1.47034	0.829971
17	Elastase 3 like	554107	-	29	6	4.78817	-
18	Carboxypeptidase activation peptide	322412	1360	46	5.8	2.4086	1.69703
26	4-hydroxyphenylpyruvate dioxygenase	394142	-	45	6.4	3.62423	-
13	lysine-specific demethylase 4A	334347	-	119	6.7	1.41279	-
14	heat shock 70kDa protein 8	573376	3312	21	8.9	2.66029	0.636388	P < 0.05
34	aldehyde dehydrogenase 1 family, member L1	100526683	10840	100	5.9	0.1081	-
29	cytoplasmic aconitate hydratase	568448	48	99	6.5	0.518548	0.980849
28	transketolase	378713	84076	68	6.9	0.536433	1.28224
30	catalase	30068	847	60	8.9	0.621012	1.35521
36	six-cysteine containing astacin protease 4	574001	-	30	6	-	-
20	keratin 8	797433	3850	56	4.9	2.43287	0.515351
21	valosin containing protein	327197	7415	89	5	2.25147	1.49737	P < 0.05
22	ribosome binding protein 1	553448	-	145	8.9	2.85532	-
23	fatty acid-binding protein, heart (FABP3)	171478	2170	15	5.6	2.14787	2.49057	P < 0.01
25	NADH-ubiquinone oxidoreductase 75 kDa subunit, mitochondrial	493605	4719	79	5.8	2.53654	1.16469
38	4-hydroxyphenylpyruvate dioxygenase	394142	-	45	6.4	5.29968	-
24	ATP synthase subunit alpha, mitochondrial	553755	498	60	9.6	2.49246	0.882301
31	Serine-glycine hydroxymethyltransferase	394021	6470	53	8.5	1.59486	-
32	cytoplasmic aconitate hydratase	568448	48	99	6.5	1.7471	0.980849
35	fructose-bisphosphate aldolase B	321664	229	39	9.3	1.02681	0.976316
37	Betaine--homocysteine S-methyltransferase 1	321664	229	44	6.7	-	0.976316
41	Fructose-bisphosphate aldolase B	322228	635	39	9.3	1.6801	-
