# Supplementary material for: E2F8 promotes hepatic steatosis through FABP3 expression in diet-induced obesity in zebrafish
Source: Nutr Metab (Lond). 2015 May 20;12:17. doi: 10.1186/s12986-015-0012-7 (PMC4456805; doi:10.1186/s12986-015-0012-7)
Supplement: Additional file 5: Table S5. — Gene ontology analysis of proteins altered in DIO-zebrafish. [file 12986_2015_12_MOESM5_ESM.xlsx]

## Sheet: GoStat1408738879
GO:0050801	ion homeostasis;	hsp90b1;ndufs1	2#267	0.0462692
GO:0009057	macromolecule catabolic process	aldob;eno3;pklr	3#625	0.0343558
GO:0046914	transition metal ion binding;	bhmt;hpd;ahcy;hbe1;cpb1;cat;hbz;aco1;ndufs1	9#4901	0.0270785
GO:0009259	ribonucleotide metabolic process	atp5a1;ndufs1	2#169	0.0252212
GO:0006119	oxidative phosphorylation	atp5a1;ndufs1	2#159	0.0238225
GO:0006752	group transfer coenzyme metabolic process	atp5a1;aldh1l1	2#138	0.0202779
GO:0000287	magnesium ion binding	eno3;pklr;fah	3#447	0.0192682
GO:0006066	alcohol metabolic process	aldob;eno3;pklr	3#445	0.0192236
GO:0009199	ribonucleoside triphosphate metabolic proces	atp5a1;ndufs1	2#132	0.0191849
GO:0044455	mitochondrial membrane part	atp5a1;ndufs1	2#121	0.0174425
GO:0016835	carbon-oxygen lyase activity	aco1;eno3	2#101	0.0132802
GO:0046034	ATP metabolic process	atp5a1;ndufs1	2#94	0.0116731
GO:0008168	methyltransferase activity	bhmt;shmt1;aldh1l1	3#271	0.00711725
GO:0006800	oxygen and reactive oxygen species metabolic process	cat;ndufs1	2#45	0.00465799
GO:0005783	endoplasmic reticulum	rrbp1;hsp90b1;hpd;hspa5;calu	5#906	0.00465799
GO:0015669	gas transport	hbz;hbe1	2#32	0.00302242
GO:0015671	oxygen transport	hbz;hbe1	2#30	0.00272691
GO:0005833	hemoglobin comple	hbz;hbe1	2#28	0.00265069
GO:0004372	glycine hydroxymethyltransferase activity	shmt1;aldh1l1	2#28	0.00265069
GO:0000096	sulfur amino acid metabolic process	bhmt;ahcy	2#29	0.00265069
GO:0019320	hexose catabolic process	aldob;eno3;pklr	3#153	0.00265069
GO:0046365	monosaccharide catabolic process	aldob;eno3;pklr	3#154	0.00265069
GO:0046164	alcohol catabolic proces	aldob;eno3;pklr	3#156	0.00265069
GO:0006096	glycolysis	aldob;eno3;pklr	3#129	0.00201346
GO:0051186	cofactor metabolic process	aco1;atp5a1;aldh1l1;ndufs1	4#343	0.00201346
GO:0016023	cytoplasmic membrane-bound vesicle	hsp90b1;hspa8;ahcy;calu	4#347	0.00201346
GO:0009074	aromatic amino acid family catabolic process	hpd;fah	2#17	0.00140365
GO:0006559	L-phenylalanine catabolic proces	hpd;fah	2#12	0.000790596
GO:0006520	amino acid metabolic process	bhmt;hpd;ahcy;shmt1;fah	5#474	0.000638525
GO:0005788	endoplasmic reticulum lumen	hsp90b1;hspa5;calu	3#64	0.000407863
GO:0006572	tyrosine catabolic process	hpd;fah	2#5	0.000155977
GO:0006730	one-carbon compound metabolic process	bhmt;ahcy;shmt1;aldh1l1	4#155	0.000155977
GO:0005506	iron ion binding	cat;hpd;aco1;hbz;hbe1;ndufs1	6#503	5.71803e-05
GO:0044270	nitrogen compound catabolic process	hpd;ahcy;shmt1;fah	4#96	2.88718e-05
GO:0009063	amino acid catabolic process	hpd;ahcy;shmt1;fah	4#87	2.33234e-05
GO:0048770	pigment granule	hsp90b1;hspa8;ahcy;calu	4#83	2.14388e-05
GO:0042470	melanosome	hsp90b1;hspa8;ahcy;calu	4#83	2.14388e-05
GO:0019752	carboxylic acid metabolic process	bhmt;hpd;ahcy;shmt1;aco1;aldob;aldh1l1;fah	8#795	6.50545e-06

## Sheet: GoStat1408738879 (2)
Group	GO ID	GO Terms	Human orthologs	P value
Amino acid metabolism	GO:0019752	carboxylic acid metabolic process	BHMT, HPD, AHCY, SHMT1, ACO1, ALDOB, ALDH1L1, FAH	6.50545e-06
	GO:0006572	tyrosine catabolic process	HPD, FAH	0.000155977
	GO:0006520	amino acid metabolic process	BHMT, HPD, AHCY, SHMT1, FAH	0.000638525
	GO:0051186	cofactor metabolic process	ACO1, ATP5A1, ALDH1L1, NDUFS1	0.00201346
	GO:0004372	glycine hydroxymethyltransferase activity	SHMT1, ALDH1L1	0.00265069
	GO:0000096	sulfur amino acid metabolic process	BHMT, AHCY	0.00265069
Glucose metabolism	GO:0006096	glycolysis	ALDOB, ENO3, PKLR	0.00201346
Endoplasmic reticulum	GO:0005788	endoplasmic reticulum lumen	HSP90B1, HSPA5, CALU	0.000407863
	GO:0016023	cytoplasmic membrane-bound vesicle	HSP90B1, HSPA8, AHCY, CALU	0.00201346
	GO:0005783	endoplasmic reticulum	RRBP1, HSP90B1, HPD, HSPA5, CALU	0.00465799
Metal ion binding	GO:0005506	iron ion binding	CAT, HPD, ACO1, HBZ, HBE1, NDUFS1	5.71803e-05
	GO:0000287	magnesium ion binding	ENO3, PKLR, FAH	0.0192682
	GO:0046914	transition metal ion binding,	BHMT, HPD, AHCY, HBE1, CPB1, CAT, HBZ, ACO1, NDUFS1	0.0270785
Mitochondrial	GO:0006800	oxygen and reactive oxygen species metabolic process	CAT, NDUFS1	0.00465799
	GO:0046034	ATP metabolic process	ATP5A1, NDUFS1	0.0116731
	GO:0016835	carbon-oxygen lyase activity	ACO1, ENO3	0.0132802
	GO:0006119	oxidative phosphorylation	ATP5A1, NDUFS1	0.0238225
Nucleus	GO:0008168	methyltransferase activity	BHMT, SHMT1, ALDH1L1	0.00711725
	GO:0009199	ribonucleoside triphosphate metabolic proces	ATP5A1, NDUFS1	0.0191849
Others	GO:0048770	pigment granule	HSP90B1, HSPA8, AHCY, CALU	2.14388e-05
	GO:0005833	hemoglobin complex	HBZ, HBE1	0.00265069
	GO:0046164	alcohol catabolic proces	ALDOB, ENO3, PKLR	0.00265069
