# Supplementary material for: E2F8 promotes hepatic steatosis through FABP3 expression in diet-induced obesity in zebrafish
Source: Nutr Metab (Lond). 2015 May 20;12:17. doi: 10.1186/s12986-015-0012-7 (PMC4456805; doi:10.1186/s12986-015-0012-7)
Supplement: Additional file 6: Table S6. — Gene list altered in DIO-zebrafish. [file 12986_2015_12_MOESM6_ESM.xlsx]

## Sheet: Sheet9
Probe name	ZF gene symbol	ZFGene ID	ZF gene name	Human ortholog	Human Gene ID	HF / NF (ratio)	P value
A_15_P110561	chd7	569471	chromodomain helicase DNA binding protein 7	CHD7	55636	0.351928	0.0096478
A_15_P115193	zgc:113271	553950	zgc:113271	RNF130	55819	0.382877	0.00207287
A_15_P218851	efnb1	114377	ephrin B1	EFNB1	1947	0.415537	0.00247037
A_15_P161956	yeats4	437025	YEATS domain containing 4	YEATS4	8089	0.420292	0.00514911
A_15_P200486	LOC561941	561941	serine/threonine-protein kinase PRKX-like	PRKX	5613	0.430136	0.00108754
A_15_P150586	dse	568713	dermatan sulfate epimerase	DSE	29940	0.432336	0.00414688
A_15_P201856	sema5b	556471	sema domain, seven thrombospondin repeats (type 1 and type 1-like), transmembrane domain (TM) and short cytoplasmic domain, (semaphorin) 5B	SEMA5B	54437	0.437311	0.00466441
A_15_P423505	lmna	195815	lamin A	LMNA	4000	0.441785	0.0035122
A_15_P109840	arhgap10	692277	Rho GTPase activating protein 10	ARHGAP10	79658	0.450065	0.00217421
A_15_P201366	pknox1.1	798151	pbx/knotted 1 homeobox 1.1	PKNOX1	5316	0.454212	0.00523654
A_15_P174051	dnmt4	317744	DNA (cytosine-5-)-methyltransferase 4	DNMT3B	1789	0.463697	0.0016166
A_15_P575902	btf3	556625	basic transcription factor 3	BTF3	689	0.465979	0.00680631
A_15_P105231	gng8	553609	guanine nucleotide binding protein (G protein), gamma 8	GNG8	94235	0.466127	0.00861616
A_15_P157891	dchs1b	553300	dachsous 1b (Drosophila)	DCHS1	8642	0.467485	0.00813121
A_15_P141576	e2f4	406741	E2F transcription factor 4	E2F4	1874	0.467518	0.00180852
A_15_P194131	fgf12a	777735	fibroblast growth factor 12a	FGF12	2257	0.469205	0.00193293
A_15_P279506	fbxw11a	334373	F-box and WD-40 domain protein 11a	FBXW11	23291	0.473053	0.000812602
A_15_P113646	chd4b	560622	chromodomain helicase DNA binding protein 4b	CHD4	1108	0.474372	0.00254399
A_15_P174466	cdh23	407978	cadherin-like 23	CDH23	64072	0.482844	0.00509296
A_15_P134336	zmym4	327248	zinc finger, MYM-type 4	ZMYM4	9202	0.48895	0.00298629
A_15_P117920	crk	445234	v-crk sarcoma virus CT10 oncogene homolog (avian)	CRK	1398	0.489121	0.00859127
A_15_P112122	ism1	497617	isthmin 1	ISM1	140862	0.489862	0.00265259
A_15_P130156	zgc:63910	393659	zgc:63910	MTFP1	51537	0.490208	0.00416316
A_15_P168921	tert	796551	telomerase reverse transcriptase	TERT	7015	0.491958	0.00217988
A_15_P190721	ppargc1b	555906	peroxisome proliferative activated receptor, gamma, coactivator 1, beta	PPARGC1B	133522	0.493683	0.00134103
A_15_P182726	nxph1	437006	neurexophilin 1	NXPH1	30010	0.500849	0.00416297
A_15_P262211	palm2	100332334	paralemmin 2	PALM2	114299	0.50287	0.00514664
A_15_P190031	cep78	564741	centrosomal protein 78	CEP78	84131	0.503315	0.00624504
A_15_P298626	si:dkey-204a24.9	100006039	si:dkey-204a24.9	ZNF687	57592	0.505504	0.00114284
A_15_P192941	pdik1l	569665	PDLIM1 interacting kinase 1 like	PDIK1L	149420	0.506454	5.54236e-05
A_15_P107713	LOC100333566	100333566	FERM domain-containing protein 4B-like	FRMD4B	23150	0.50707	0.00769056
A_15_P187276	smcr7a	564985	Smith-Magenis syndrome chromosome region, candidate 7a	SMCR7L	54471	0.513222	0.000941257
A_15_P198026	btaf1	565357	BTAF1 RNA polymerase II, B-TFIID transcription factor-associated	BTAF1	9044	0.517036	0.00974001
A_15_P317381	dicer1	324724	Dicer1, Dcr-1 homolog (Drosophila)	DICER1	23405	0.517306	0.00255542
A_15_P179661	zgc:154015	557682	zgc:154015	DCUN1D3	123879	0.521178	0.00446633
A_15_P190771	ahnak	559276	AHNAK nucleoprotein	AHNAK	79026	0.521907	0.00952307
A_15_P179931	tmem169	558357	transmembrane protein 169	TMEM169	92691	0.522217	0.00133503
A_15_P157561	cdc37l1	569357	CDC37 cell division cycle 37 homolog (S. cerevisiae)-like 1	CDC37L1	55664	0.525424	0.00180912
A_15_P109969	tpm4a	406437	tropomyosin 4a	TPM4	7171	0.526855	0.00814128
A_15_P214881	cct8	394037	chaperonin containing TCP1, subunit 8 (theta)	CCT8	10694	0.529336	0.00352506
A_15_P117593	zgc:101723	449558	zgc:101723	DHDH	27294	0.529748	0.00109735
A_15_P211001	ercc3	324323	excision repair cross-complementing rodent repair deficiency, complementation group 3	ERCC3	2071	0.530128	0.00651849
A_15_P344105	eml6	100000931	echinoderm microtubule associated protein like 6	EML6	400954	0.531704	0.00978777
A_15_P192346	ino80	566768	INO80 homolog (S. cerevisiae)	INO80	54617	0.538631	0.000806489
A_15_P173946	ccdc59	564488	coiled-coil domain containing 59	CCDC59	29080	0.541493	0.00518667
A_15_P326926	traf7	563746	TNF receptor-associated factor 7	TRAF7	84231	0.541609	0.000126058
A_15_P102522	zeb1b	114425	zinc finger E-box binding homeobox 1b	ZEB1	6935	0.542232	0.00021471
A_15_P168471	LOC560932	560932	mitogen-activated protein kinase kinase kinase 10-like	MAP3K10	4294	0.54335	0.00680023
A_15_P112299	LOC797907	797907	cysteine string protein-like	DNAJC5	80331	0.545132	0.00937577
A_15_P490392	LOC100331961	100331961	protein MRVI1-like	MRVI1	10335	0.547407	0.00324377
A_15_P151746	zgc:110425	553782	zgc:110425	HIST1H1B	3009	0.549237	0.00763088
A_15_P194666	twist2	30395	twist2	TWIST2	117581	0.549962	0.00833716
A_15_P366830	eif3m	334626	eukaryotic translation initiation factor 3, subunit M	EIF3M	10480	0.553818	0.00665383
A_15_P114287	rap2c	474323	RAP2C, member of RAS oncogene family	RAP2C	57826	0.554546	0.00809427
A_15_P184641	cep85l	555436	centrosomal protein 85, like	CEP85L	387119	0.558805	0.000272883
A_15_P131036	kmt2a	557048	lysine (K)-specific methyltransferase 2A	KMT2A	4297	0.560118	0.00303897
A_15_P109008	fntb	323500	farnesyltransferase, CAAX box, beta	FNTB	2342	0.564743	0.00297054
A_15_P103780	rpia	407673	ribose 5-phosphate isomerase A (ribose 5-phosphate epimerase)	RPIA	22934	0.567204	0.00350675
A_15_P119562	trim33	324053	tripartite motif-containing 33	TRIM33	51592	0.571661	0.000337202
A_15_P170256	aasdhppt	619247	aminoadipate-semialdehyde dehydrogenase-phosphopantetheinyl transferase	AASDHPPT	60496	0.582634	0.0027988
A_15_P141881	znf292b	566732	zinc finger protein 292b	ZNF292	23036	0.584453	0.000340858
A_15_P177841	sap130a	100073341	Sin3A-associated protein a	SAP130	79595	0.584804	0.000402412
A_15_P103748	immt	327206	inner membrane protein, mitochondrial (mitofilin)	IMMT	10989	0.586418	0.00787083
A_15_P109080	zgc:85910	337459	zgc:85910	KIAA1430	57587	0.587056	0.00234528
A_15_P148786	snrnp40	393292	small nuclear ribonucleoprotein 40 (U5)	SNRNP40	9410	0.590242	0.00529866
A_15_P108573	ppcs	561272	phosphopantothenoylcysteine synthetase	PPCS	79717	0.592919	0.00365734
A_15_P245411	arid1ab	568161	AT rich interactive domain 1Ab (SWI-like)	ARID1A	8289	0.594273	0.00745313
A_15_P186041	LOC569348	569348	GDH/6PGL endoplasmic bifunctional protein-like	H6PD	9563	0.595864	0.00223956
A_15_P594622	vps13d	567879	vacuolar protein sorting 13D (yeast)	VPS13D	55187	0.599646	0.0037474
A_15_P195791	six4.3	65235	sine oculis homeobox homolog 4.3	SIX5	147912	0.599818	0.000178737
A_15_P102021	pcgf5b	692252	polycomb group ring finger 5b	PCGF5	84333	0.600437	0.00673363
A_15_P104938	smyd2a	541423	SET and MYND domain containing 2a	SMYD2	56950	0.601853	0.00618882
A_15_P117468	zgc:158234	563266	zgc:158234	PAXBP1	94104	0.601942	0.00919904
A_15_P104676	tnpo3	394062	transportin 3	TNPO3	23534	0.604066	0.00107852
A_15_P210071	tuba8l3	445164	tubulin, alpha 8 like 3	TUBA3E	112714	0.605113	0.00121118
A_15_P184116	moxd1	570584	monooxygenase, DBH-like 1	MOXD1	26002	0.605205	0.00330469
A_15_P577502	ube2a	797853	ubiquitin-conjugating enzyme E2A (RAD6 homolog)	UBE2A	7319	0.60785	0.00173422
A_15_P167536	si:ch211-1e14.1	556850	si:ch211-1e14.1	KIAA1549	57670	0.609626	0.00894785
A_15_P282921	chrna5	550584	cholinergic receptor, nicotinic, alpha 5	CHRNA5	1138	0.610525	0.0044946
A_15_P213056	xab2	387600	XPA binding protein 2	XAB2	56949	0.613708	0.00411762
A_15_P116209	anp32b	322000	acidic (leucine-rich) nuclear phosphoprotein 32 family, member B	ANP32B	10541	0.614718	0.00473114
A_15_P151506	taf1	555452	TAF1 RNA polymerase II, TATA box binding protein (TBP)-associated factor	TAF1	6872	0.618659	0.00383519
A_15_P177031	ppiaa	336612	peptidylprolyl isomerase Aa (cyclophilin A)	PPIA	5478	0.622168	0.00398451
A_15_P195521	zgc:114103	570573	zgc:114103	TPRA1	131601	0.623801	0.00205279
A_15_P444105	eif3ea	325102	eukaryotic translation initiation factor 3, subunit E, a	EIF3E	3646	0.625396	0.00885114
A_15_P103369	sdprb	447845	serum deprivation response b	SDPR	8436	0.626095	0.00483043
A_15_P596142	kdm3b	569458	lysine (K)-specific demethylase 3B	KDM3B	51780	0.626311	0.00346395
A_15_P365110	nr2f6a	325637	nuclear receptor subfamily 2, group F, member 6a	NR2F6	2063	0.627599	0.00799431
A_15_P337440	usp10	564632	ubiquitin specific peptidase 10	USP10	9100	0.630606	0.00576407
A_15_P134141	taf5	641491	TAF5 RNA polymerase II, TATA box binding protein (TBP)-associated factor	TAF5	6877	0.635594	0.00795833
A_15_P216681	hspa8	573376	heat shock protein 8	HSPA8	3312	0.636388	0.00774102
A_15_P100656	mphosph8	504061	M-phase phosphoprotein 8	MPHOSPH8	54737	0.637702	0.00633465
A_15_P577107	acvr2b	30457	activin receptor IIb	ACVR2B	93	0.63926	0.0058569
A_15_P139881	tsr1	325037	TSR1, 20S rRNA accumulation, homolog (yeast)	TSR1	55720	0.641417	0.00214519
A_15_P176781	mybbp1a	321277	MYB binding protein (P160) 1a	MYBBP1A	10514	0.646426	0.00335217
A_15_P175006	ptprfb	799867	protein tyrosine phosphatase, receptor type, f, b	PTPRD	5789	0.650391	0.00431832
A_15_P131541	notch2	58065	notch homolog 2	NOTCH2	4853	0.655001	0.00314057
A_15_P146121	ppp3cca	557926	protein phosphatase 3, catalytic subunit, gamma isozyme, a	PPP3CC	5533	0.658433	0.00262528
A_15_P171701	il17rd	171474	interleukin 17 receptor D	IL17RD	54756	0.660933	0.00388019
A_15_P120189	hdhd3	553464	haloacid dehalogenase-like hydrolase domain containing 3	HDHD3	81932	0.661249	0.00491589
A_15_P152481	cgrrf1	692284	cell growth regulator with ring finger domain 1	CGRRF1	10668	0.662376	8.47398e-06
A_15_P108769	axin1	57931	axin 1	AXIN1	8312	0.66911	0.00582285
A_15_P149391	gc	436841	group-specific component (vitamin D binding protein)	GC	2638	0.670111	0.000836604
A_15_P172871	meaf6	445300	MYST/Esa1-associated factor 6	MEAF6	64769	0.671333	0.0055407
A_15_P109562	cwc22	566033	CWC22 spliceosome-associated protein homolog (S. cerevisiae)	CWC22	57703	0.678882	0.00776957
A_15_P202521	LOC566404	566404	erythroid differentiation-related factor 1-like	C10orf137	26098	0.680376	0.00193443
A_15_P158166	LOC567424	567424	protein SMG8-like	SMG8	55181	0.682045	0.00455994
A_15_P430625	usp7	553758	ubiquitin specific peptidase 7 (herpes virus-associated)	USP7	7874	0.684683	0.000232991
A_15_P156596	mtrr	560667	5-methyltetrahydrofolate-homocysteine methyltransferase reductase	MTRR	4552	0.688518	0.0081741
A_15_P108616	zgc:63827	799896	zgc:63827	PPP1R8	5511	0.69049	0.00936439
A_15_P195211	orc3	334315	origin recognition complex, subunit 3	ORC3	23595	0.692518	0.00838432
A_15_P115813	tmub1	406589	transmembrane and ubiquitin-like domain containing 1	TMUB1	83590	0.697163	0.00400392
A_15_P105157	cpox	321294	coproporphyrinogen oxidase	CPOX	1371	0.697649	0.00957688
A_15_P173556	tsn	334107	translin	TSN	7247	0.70128	0.00534695
A_15_P149701	prkacbb	563147	protein kinase, cAMP-dependent, catalytic, beta b	PRKACB	5567	0.702693	0.00796601
A_15_P102923	fxr1	327220	fragile X mental retardation, autosomal homolog 1	FXR1	8087	0.720079	0.00897087
A_15_P111998	sumo3b	436950	SMT3 suppressor of mif two 3 homolog 3b	SUMO3	6612	0.726982	0.00388833
A_15_P131636	hoxc6a	30346	homeo box C6a	HOXC6	3223	0.72793	0.00463882
A_15_P108852	gcdhl	450003	glutaryl-Coenzyme A dehydrogenase, like	GCDH	2639	0.732522	0.0057694
A_15_P147881	adcy2b	557902	adenylate cyclase 2b (brain)	ADCY2	108	0.73526	0.00280482
A_15_P111813	ompa	574006	olfactory marker protein a	OMP	4975	0.735823	0.00387408
A_15_P211376	emc6	337220	ER membrane protein complex subunit 6	EMC6	83460	0.745298	0.00705238
A_15_P109824	slc25a16	324578	solute carrier family 25, member 16	SLC25A16	8034	0.751009	0.0005389
A_15_P149786	zgc:153377	768305	zgc:153377	MRPL21	219927	0.770522	0.00106454
A_15_P130931	hoxc12a	562600	homeo box C12a	HOXC12	3228	0.844696	0.00830912
A_15_P210781	apeh	321028	acylpeptide hydrolase	APEH	327	1.18092	0.00460097
A_15_P142616	tcf25	445817	transcription factor 25 (basic helix-loop-helix)	TCF25	22980	1.21149	0.00954152
A_15_P102427	becn1	393846	beclin 1 (coiled-coil, myosin-like BCL2 interacting protein)	BECN1	8678	1.32485	0.00492895
A_15_P101412	atp6v1ba	359839	ATPase, H+ transporting, lysosomal, V1 subunit B, member a	ATP6V1B1	525	1.33655	0.00312988
A_15_P156461	vps41	563215	vacuolar protein sorting 41 homolog (S. cerevisiae)	VPS41	27072	1.38252	0.00935639
A_15_P140991	slc38a7	445254	solute carrier family 38, member 7	SLC38A7	55238	1.38805	0.00481178
A_15_P219361	gucy1b3	100150304	guanylate cyclase 1, soluble, beta 3	GUCY1B3	2983	1.40013	0.00643855
A_15_P548047	b2ml	791742	beta-2-microglobulin, like	B2M	567	1.40576	0.000715893
A_15_P149801	ranbp9	558976	RAN binding protein 9	RANBP9	10048	1.45047	0.000895733
A_15_P236666	dcp2	393121	DCP2 decapping enzyme homolog (S. cerevisiae)	DCP2	167227	1.47222	0.000902525
A_15_P142131	clic1	324481	chloride intracellular channel 1	CLIC1	1192	1.48042	0.00396879
A_15_P390175	als2a	557014	amyotrophic lateral sclerosis 2a (juvenile)	ALS2	57679	1.48241	0.00668231
A_15_P111968	fmr1	259191	fragile X mental retardation 1	FMR1	2332	1.49857	0.00281158
A_15_P197376	si:busm1-265n4.4	563956	si:busm1-265n4.4	C6orf57	135154	1.6286	0.00892177
A_15_P169391	zgc:162255	100037321	zgc:162255	C6orf89	221477	1.63365	0.00799172
A_15_P561752	LOC559236	559236	aspartyl/asparaginyl beta-hydroxylase-like	ASPH	444	1.69003	0.00948259
A_15_P145876	gabarapa	326974	GABA(A) receptor-associated protein a	GABARAP	11337	1.70464	0.000252774
A_15_P103093	dirc2	447858	disrupted in renal carcinoma 2	DIRC2	84925	1.71986	0.00315777
A_15_P113984	rfc5	445385	replication factor C (activator 1) 5	RFC5	5985	1.72677	0.000673608
A_15_P142351	ghdc	497449	GH3 domain containing	GHDC	84514	1.74986	0.00483652
A_15_P112335	nfkb2	415100	nuclear factor of kappa light polypeptide gene enhancer in B-cells 2, p49/p100	NFKB2	4791	1.79202	0.00857614
A_15_P194416	nprl2	559391	nitrogen permease regulator-like 2 (S. cerevisiae)	NPRL2	10641	1.80495	0.00720896
A_15_P579427	zgc:91908	431726	zgc:91908	TMEM30B	161291	1.81888	0.00767034
A_15_P182601	e2f3	791146	E2F transcription factor 3	E2F3	1871	1.86191	0.00460938
A_15_P119751	tmem9	334151	transmembrane protein 9	TMEM9	252839	1.86706	0.00464583
A_15_P109711	xpnpep1	406253	X-prolyl aminopeptidase (aminopeptidase P) 1, soluble	XPNPEP1	7511	1.8843	0.0077322
A_15_P130526	oxct1a	442923	3-oxoacid CoA transferase 1a	OXCT1	5019	1.93858	0.00654746
A_15_P102055	ntn1a	30227	netrin 1a	NTN1	9423	1.97732	0.00366759
A_15_P408390	dock5	571688	dedicator of cytokinesis 5	DOCK5	80005	2.0224	0.00952391
A_15_P118448	ckmt1	321892	creatine kinase, mitochondrial 1	CKMT1A	548596	2.05083	0.00351529
A_15_P450735	zdhhc9	560095	zinc finger, DHHC-type containing 9	ZDHHC9	51114	2.09592	0.00906691
A_15_P103275	itm2cb	335863	integral membrane protein 2Cb	ITM2C	81618	2.09879	0.00597422
A_15_P211741	tmpoa	352907	thymopoietin a	TMPO	7112	2.1825	0.00207425
A_15_P174946	zgc:154018	767791	zgc:154018	IPCEF1	26034	2.19358	0.00186376
A_15_P116844	celf2	373117	cugbp, Elav-like family member 2	CELF2	10659	2.22281	0.0091862
A_15_P105516	fra10ac1	449836	fragile site, folic acid type, rare, candidate 1	FRA10AC1	118924	2.23858	0.00873544
A_15_P110171	msh2	406845	mutS homolog 2 (E. coli)	MSH2	4436	2.24994	0.00323093
A_15_P106387	scgn	573010	secretagogin, EF-hand calcium binding protein	SCGN	10590	2.37999	0.00770051
A_15_P431200	slc1a5	100002129	solute carrier family 1 (neutral amino acid transporter), member 5	SLC1A5	6510	2.38859	0.00482108
A_15_P142891	si:dkey-97o5.1	553598	si:dkey-97o5.1	C1orf112	55732	2.44549	0.00149038
A_15_P160886	rpa2	65226	replication protein A2	RPA2	6118	2.47184	0.00151735
A_15_P104158	fabp3	171478	fatty acid binding protein 3, muscle and heart	FABP3	2170	2.49057	0.000316829
A_15_P108403	acot7	447878	acyl-CoA thioesterase 7	ACOT7	11332	2.4928	0.00873934
A_15_P156636	pi15a	561978	peptidase inhibitor 15a	PI15	51050	2.50516	0.000110181
A_15_P105306	fam45a	556203	family with sequence similarity 45, member A	FAM45A	404636	2.55199	0.00342782
A_15_P106638	pold1	556456	polymerase (DNA directed), delta 1, catalytic subunit	POLD1	5424	2.58601	0.00044588
A_15_P142146	e2f7	567941	E2F transcription factor 7	E2F7	144455	2.60449	0.00521449
A_15_P119659	cmpk2	570478	cytidine monophosphate (UMP-CMP) kinase 2, mitochondrial	CMPK2	129607	2.63865	0.00991377
A_15_P193866	ptpn6	335573	protein tyrosine phosphatase, non-receptor type 6	PTPN6	5777	2.66419	0.00823055
A_15_P160961	slc5a5	561445	solute carrier family 5 (sodium iodide symporter), member 5	SLC5A5	6528	2.68602	0.00436459
A_15_P142061	meis2a	170454	myeloid ecotropic viral integration site 2a	MEIS2	4212	2.70325	0.00840444
A_15_P139486	abracl	336650	ABRA C-terminal like	ABRACL	58527	2.81083	0.00690915
A_15_P117521	sycp1	402797	synaptonemal complex protein 1	SYCP1	6847	2.82775	0.00674812
A_15_P113474	pigl	561471	phosphatidylinositol glycan anchor biosynthesis, class L	PIGL	9487	3.14757	0.00215754
A_15_P109991	gins4	572562	GINS complex subunit 4 (Sld5 homolog)	GINS4	84296	3.17844	0.00377846
A_15_P164346	nrm	570027	nurim (nuclear envelope membrane protein	NRM	11270	3.55248	3.67379e-06
A_15_P157486	vldlr	393897	very low density lipoprotein receptor	VLDLR	7436	3.67316	0.00755386
A_15_P104699	ncapd3	556493	non-SMC condensin II complex, subunit D3	NCAPD3	23310	4.13801	0.00812859
A_15_P145576	pole	553405	polymerase (DNA directed), epsilon	POLE	5426	5.0444	0.0078898
A_15_P168431	rasgrp4	558453	RAS guanyl releasing protein 4	RASGRP1	10125	5.10557	0.00306785
A_15_P112904	gpc1	393995	glypican 1	GPC1	2817	5.41236	0.00703824
A_15_P115685	fabp7b	407736	fatty acid binding protein 7, brain, b	FABP7	2173	8.42079	0.000737412
A_15_P150156	hk2	406339	hexokinase 2	HK2	3099	8.42516	0.00340697
