# Supplementary material for: E2F8 promotes hepatic steatosis through FABP3 expression in diet-induced obesity in zebrafish
Source: Nutr Metab (Lond). 2015 May 20;12:17. doi: 10.1186/s12986-015-0012-7 (PMC4456805; doi:10.1186/s12986-015-0012-7)
Supplement: Additional file 7: Table S7. — SNEA analysis. [file 12986_2015_12_MOESM7_ESM.xlsx]

## Sheet: ALL
Gene Set Seed	Measured Neighbors	Activation Score	P value
E2F	CCNB1, MCM4, RASGRP1, CDX1, ORC6, MCM3, DCK, Rrm1-ps1, CHEK1, CDC6, PFKFB3, ORC1, MCM5, DSCC1, CDC7, NASP, PCNA, DHFR, MCM6, CDK2, UHRF1, POMC, BIRC5, E2F7, MELK, KIAA0101, Rbm38, TYMS, MSH2, MYC, MYBL2, PLK3, MCM7, ATF3, G6PD, BOK, RMI1, CDAN1, EZH2, Gm6091, PPARGC1A, MAD2L1, E2F3, CDC20, GMNN, TAP2, E2F8, PLK4, FAS, CCNE1, UNG, KIF2C, ULK1, FBXO5, SDHAF2, DOK1, FOS, TBX3, SKP2, POLA1, Gm16439, …	2.83683	0.0027076
E2F3	CCNB1, CCNB2, CDC6, CDT1, PCNA, DHFR, BIRC5, MYC, MYBL2, MCM7, BOK, EZH2, CDC20, GMNN, CCNE1, FBXO5, CDC25B, NOTCH1, CDKN2A, CCNA2, MAP3K5, BUB1, AURKA, FGFR1, SERPINE1, IGF2, RAD18, MCM8, RBL1, MCM10, PA2G4, MDM2, HES1, GEMIN4, PPARG, FOXN1, SIRT1, CDCA4, SOX2, SP1, KPNA2, TERT, MYCN, FGFR2	2.33333	0.0104225
GRID2	GLUD1, GRM1, GRIA3, GRIA1, GRIA2	2	0.00472058
GRIA1	PENK, NR4A1, CDH2, GRIA4, SNX27, GRIA3, GRIA2	2	0.00554631
KLF12	SLC47A1, SLC14A2, TFAP2A, CDH1, IGFBP1, CYP19A1, WNT11, T	2	0.0142549
MIR34B	CDH2, THBS2, NOTCH1, CDK6, SOX2, CDH1, ING2, MYCN, DKK1, VIM	1.88982	0.0083571
PLAU	VLDLR, APOA1, SCARB1, PTPN6, MYC, BMP4, HBEGF, LGMN, CDCP1, PLG, MMP9, ITGB5, FOS, HNRNPC, NOTCH1, CCNA2, EGFR, JUN, HMGCR, TIMP2, GRB2, CTSK, FN1, ILK, SERPINE1, LASP1, PLAT, MMP2, PRKAR2B, TP53, LHX2, EGR1, TEK, LHCGR, NOX1, SERPINF2, CXCR4, IGFBP3, HAS2, SERPINF1, BCL2L1, SELP, PON2	1.80739	0.0124117
TRIM32	ABI2, MYC, FBXO32, RARA, TP53, MYCN, INS	1.73205	0.0105217
CTNNA1	MYC, CDKN1B, CTNNA2, CCND1, CTNNB1, FAM105B	1.73205	0.0138151
E2F4	CCNB1, POU5F1, CCNB2, KIF23, CDC6, CDT1, PCNA, DHFR, BIRC5, TYMS, MYC, MYBL2, MCM7, AURKB, PPARGC1A, MAD2L1, CDC20, GMNN, TGFB1, CCNE1, CDC25B, NOTCH1, CCNA2, MAP3K5, APAF1, BUB1, FGFR1, ESR1, FOXM1, FOXD3, PLK1, ABCB6, TTK, TP73, MCM8, XPC, MCM10, TP53, OLIG2, MDM2, CCND1, E2F6, PPARG, RAD51, CDCA4, NUSAP1, PPM1D, SOX2, SP1, TRAIP, STMN1, NRIP1, CASP6, KPNA2, LPAR1, TERT, DLX1, MYCN, GLI3	1.63299	0.00322184
